# Supplementary material for: Examining disparities in cardiovascular disease prevention strategies and incidence rates between urban and rural populations: insights from Kazakhstan
Source: Sci Rep. 2023 Nov 28;13:20917. doi: 10.1038/s41598-023-47899-8 (PMC10684854; doi:10.1038/s41598-023-47899-8)
Supplement: Supplementary file 1 — Supplementary Information 1. [file 41598_2023_47899_MOESM1_ESM.xlsx]

## Sheet: National incidence
Year	Arterial Hypertension_urban	Arterial Hypertension_rural	Ischemic Heart Disease_urban	Ischemic Heart Disease_rural	Acute Miocardial Infarcton_urban	Acute Miocardial Infarcton_rural	Cerebrovascular Disease_urban	Cerebrovascular Disease_rural
2006	462	732.3	370.3	409.1	76.9	37.7	226.7	143.7
2007	468.3	742.3	400.2	393	78.6	37.2	235.6	144.8
2008	764.6	958.8	431.6	460.2	76.6	38.2	227.1	135.8
2009	872.7	965	453.8	461.6	71.9	38.1	224.1	149.2
2010	858.8	979.5	421.7	420.7	61.2	38.2	215.6	151
2011	948.5	1092.6	467	417	63.9	39.8	220.8	146.7
2012	1166.6	1181.4	521.4	488.6	69.3	42.7	232.1	141.5
2013	1167.8	1178.2	524.6	468.6	69.4	41.6	259.2	139.8
2014	1170.7	1196.2	512.5	481	73	46.8	305	149.1
2015	1148.9	1197.5	483.6	452.6	78.5	48	303	195
2016	1223.9	1242.1	463.4	445.3	84.6	53.7	360.3	248.2
2017	1231.6	1242.8	529.8	451.8	113.1	70.4	355.4	267.1
2018	1360.8	1207.6	592.7	434.8	144.2	75.8	428.9	321.7
2019	1443.4	1227	612.5	463.6	145.2	81.1	448.5	339.2
2020	1566.8	1243	702.9	454.3	153.8	87.8	499.1	334.3

## Sheet: Regional incidence
Ischemic Heart Disease-rural	2016	2017	2018	2019	2020	Average	Ischemic Heart Disease-urban	2016	2017	2018	2019	2020	Average
Akmola	293.5	270.4	319.4	530.7	463.1	375.42	Akmola	533.9	481.5	503.4	600.1	922.3	608.24
Aktobe	409.9	375.4	360.6	393.4	169.6	341.78	Aktobe	249.3	342.3	441.9	431.9	575.3	408.14
Almaty	566.4	517	453.8	457.3	441.4	487.18	Almaty	541.4	752.2	691.3	713.5	682.1	676.1
Atyrau	297.9	285.4	328	287.9	242.2	288.28	Atyrau	308	341.6	321.2	330.1	463.6	352.9
West Kazakhstan	503.1	491.9	448.5	476.7	441.8	472.4	West Kazakhstan	312	292.6	292.1	311.5	344.7	310.58
Zhambyl	522.3	639.4	613.6	713.1	834.3	664.54	Zhambyl	552.8	816.3	829.1	792.4	882.6	774.64
Karaganda	305.2	442.5	471.5	449.8	502.7	434.34	Karaganda	297	375.3	693.5	725.3	689.9	556.2
Kostanay	434	346.2	296.3	416.2	298.6	358.26	Kostanay	363.8	373.5	414.4	408.8	491.9	410.48
Kyzylorda	390.6	443.5	484.7	430.6	397.9	429.46	Kyzylorda	421.6	424.5	644.8	691.5	965.6	629.6
Mangystau	152.8	140.8	161.6	200.9	223.2	175.86	Mangystau	424.2	489.9	519.4	542.6	774	550.02
Pavlodar	372.1	567.7	563.4	599.3	797.4	579.98	Pavlodar	608.7	417.6	504.9	585.6	519.9	527.34
North Kazakhstan	491	665.8	691.8	654.2	660	632.56	North Kazakhstan	327.5	510.8	512.8	515.9	522.5	477.9
Turkestan	648.3	0	337.8	363.8	339.6	337.9	Turkestan	509.3	0	446.9	430.9	527.7	382.96
East Kazakhstan	526.3	610.1	607.9	583.8	611.2	587.86	East Kazakhstan	489.4	630.1	666.4	633.1	668.5	617.5
Average	AH-urban	2016	2017	2018	2019	2020	Average
#REF!	Акмолинская	976	1013.5	988.8	2623.8	2414.6	1603.34
#REF!	Актюбинская	457.9	569.2	693.6	1009.2	1255.5	797.08
#REF!	Алматинская	1311.9	1473.1	1940.1	1952.8	1509.8	1637.54
#REF!	Атырауская	1240.3	1391.6	1327.8	1396.5	1457.4	1362.72
#REF!	З-Казахстанская	943.3	965.9	1234.3	1205.9	1244.7	1118.82
#REF!	Жамбылская	1079	1519.4	1479.1	1554.7	1911.1	1508.66
#REF!	Карагандинская	748.2	759	902.1	951.8	837.5	839.72
#REF!	Костанайская	1078.8	1088.6	1013.1	1037.8	1170.2	1077.7
#REF!	Кызылординская	1010.4	1090.8	1434	1406.5	1966.9	1381.72
#REF!	Мангистауская	2129.6	2464.4	2385.8	2227.4	2049.7	2251.38
#REF!	Павлодарская	2106.4	1173.4	1196.5	1263.1	1488.8	1445.64
#REF!	С-Казахстанская	947.4	706	687.7	630.5	572.3	708.78
#REF!	Туркестанская	694.5	0	1669.2	1410	3297.3	1414.2
#REF!	В-Казахстанская	1211.6	1248.6	1399.5	1510.2	1491.5	1372.28
